# Supplementary material for: Assessment of pediatric nurses' knowledge of budesonide–formoterol inhaler technique: a cross-sectional study in tertiary hospitals in China
Source: Front Pediatr. 2026 Jun 18;14:1855978. doi: 10.3389/fped.2026.1855978 (PMC13323249; doi:10.3389/fped.2026.1855978)
Supplement: Supplementary File 1 — Questionnaire. [file Table1.xlsx]

## Sheet: Sheet1
No.	Gender	Age (years)	Education Level	Years of Work Experience	Ward is Respiratory Specialty Ward_No	Ward is Respiratory Specialty Ward_Yes	Proportion of Asthmatic Children in Ward_<5%	Proportion of Asthmatic Children in Ward_>5%	Frequency of Symbicort Turbuhaler Education in Clinical Practice_At least once per week on average	Frequency of Symbicort Turbuhaler Education in Clinical Practice_At least once per month on average	Frequency of Symbicort Turbuhaler Education in Clinical Practice_At least once per year on average	Question 1_Correct	Question 1_Incorrect	Question 2_Correct	Question 2_Incorrect	Question 3_Correct	Question 3_Incorrect	Question 4_Correct	Question 4_Incorrect	Question 5_Correct	Question 5_Incorrect	Question 6_Correct	Question 6_Incorrect	Question 7_Correct	Question 7_Incorrect	Question 8_Correct	Question 8_Incorrect	Question 9_Correct	Question 9_Incorrect	Question 10_Correct	Question 10_Incorrect
1	Female	36	Secondary Vocational School	18	√		√			√			√	√		√		√		√		√		√		√			√	√
2	Female	41	Secondary Vocational School	23		√		√	√			√		√			√	√		√			√	√		√		√		√
3	Female	45	Secondary Vocational School	27		√		√	√			√			√	√		√		√		√		√			√	√		√
4	Female	35	Secondary Vocational School	17		√		√		√			√	√		√		√		√		√		√		√		√		√
5	Female	33	Secondary Vocational School	15	√		√				√	√		√			√		√		√		√		√	√		√		√
6	Female	33	Junior College	11		√		√		√		√		√		√		√		√		√		√		√		√		√
7	Male	23	Junior College	3		√	√				√		√		√	√		√		√		√		√		√		√		√
8	Female	24	Junior College	4	√		√				√	√		√		√		√		√		√		√		√		√		√
9	Female	25	Junior College	5	√		√			√		√		√			√	√			√	√		√		√		√		√
10	Female	26	Junior College	6	√		√				√	√		√		√		√		√			√		√	√			√		√
11	Male	28	Junior College	8		√		√	√			√		√		√		√			√	√		√		√		√		√
12	Female	40	Junior College	20		√		√		√		√		√		√		√		√		√		√		√		√		√
13	Female	36	Junior College	14		√		√	√			√		√		√		√		√		√		√		√		√		√
14	Female	28	Junior College	6		√		√		√		√		√		√		√		√		√		√		√		√		√
15	Female	30	Junior College	8	√		√				√	√		√		√			√		√	√			√	√			√	√
16	Female	29	Junior College	7	√		√				√	√		√			√	√		√		√		√		√		√		√
17	Female	27	Junior College	5	√		√				√	√			√	√		√		√			√	√		√		√		√
18	Male	29	Junior College	7		√		√		√		√		√		√		√		√		√		√		√		√		√
19	Female	26	Junior College	4	√	√	√	√	√		√	√		√			√	√		√			√	√			√		√	√
20	Female	27	Junior College	5		√		√		√		√		√		√		√		√		√		√		√		√		√
21	Female	30	Junior College	8		√		√		√			√	√		√		√		√		√		√		√		√		√
22	Female	38	Junior College	16	√		√				√	√		√		√		√		√		√		√		√		√		√
23	Female	35	Bachelor's Degree or Above	12	√		√				√	√		√		√		√			√		√		√		√	√		√
24	Female	27	Bachelor's Degree or Above	4		√		√		√		√		√		√		√		√		√		√		√		√		√
25	Female	26	Bachelor's Degree or Above	3		√		√	√			√		√		√		√		√		√		√		√		√		√
26	Female	34	Bachelor's Degree or Above	11		√		√		√		√		√		√		√		√		√		√		√		√		√
27	Female	31	Bachelor's Degree or Above	8	√		√				√	√		√			√		√		√	√			√	√			√		√
28	Female	29	Bachelor's Degree or Above	6		√		√	√			√		√		√		√		√		√		√		√		√		√
29	Female	34	Bachelor's Degree or Above	11	√		√				√	√		√		√		√		√		√		√		√		√		√
30	Female	37	Bachelor's Degree or Above	14	√		√				√	√		√		√		√		√		√		√		√		√		√
31	Female	35	Bachelor's Degree or Above	12		√		√		√		√		√		√		√		√		√		√		√		√		√
32	Female	26	Bachelor's Degree or Above	3		√		√		√			√	√			√	√			√		√	√			√	√		√
33	Female	27	Bachelor's Degree or Above	4		√		√	√			√		√		√		√		√		√		√		√		√		√
34	Female	27	Bachelor's Degree or Above	4	√		√				√	√			√	√		√		√			√	√		√		√		√
35	Female	38	Bachelor's Degree or Above	15	√		√				√	√		√		√		√			√	√		√			√	√			√
36	Female	33	Bachelor's Degree or Above	10		√	√				√	√		√		√		√		√		√		√		√		√		√
37	Female	36	Bachelor's Degree or Above	12	√		√				√	√		√		√		√		√		√		√		√		√		√
38	Female	31	Bachelor's Degree or Above	9	√		√				√	√		√		√			√		√		√		√	√			√	√
39	Female	30	Bachelor's Degree or Above	7		√		√		√		√		√			√	√		√		√		√		√		√		√
40	Female	34	Bachelor's Degree or Above	11	√		√				√	√		√		√		√		√		√		√		√		√		√
41	Female	36	Bachelor's Degree or Above	13	√		√				√	√			√	√		√		√		√		√		√		√		√
42	Female	35	Bachelor's Degree or Above	12		√		√		√		√		√		√		√		√		√		√		√		√		√
43	Female	26	Bachelor's Degree or Above	3		√		√		√			√	√			√	√			√		√	√			√	√		√
44	Female	27	Bachelor's Degree or Above	4		√		√	√			√		√		√		√		√		√		√		√		√		√
45	Female	27	Bachelor's Degree or Above	4	√		√				√	√			√	√		√		√			√	√		√		√		√
46	Female	38	Bachelor's Degree or Above	15	√		√				√	√		√		√		√			√	√		√			√	√			√
47	Female	35	Secondary Vocational School	17		√		√		√			√	√		√		√		√		√		√		√		√		√
48	Female	33	Secondary Vocational School	15	√		√				√	√		√			√		√		√		√		√	√		√		√
49	Female	33	Junior College	11		√		√		√		√		√		√		√		√		√		√		√		√		√
50	Male	23	Junior College	3		√	√				√		√		√	√		√		√		√		√		√		√		√
51	Female	24	Junior College	4	√		√				√	√		√		√		√		√		√		√		√		√		√
52	Female	25	Junior College	5	√		√			√		√		√			√	√			√	√		√		√		√		√
53	Female	26	Junior College	6	√		√				√	√		√		√		√		√			√		√	√			√		√
54	Male	28	Junior College	8		√		√	√			√		√		√		√			√	√		√		√		√		√
55	Female	40	Junior College	20		√		√		√		√		√		√		√		√		√		√		√		√		√
56	Female	36	Junior College	14		√		√	√			√		√		√		√		√		√		√		√		√		√
57	Female	28	Junior College	6		√		√		√		√		√		√		√		√		√		√		√		√		√
